# Supplementary material for: Five Species of Wild Freshwater Sport Fish in Wisconsin, USA, Reveal Highly Diverse Viromes
Source: Pathogens. 2024 Feb 7;13(2):150. doi: 10.3390/pathogens13020150 (PMC10891596; doi:10.3390/pathogens13020150)
Supplement: Supplementary file 1 [file pathogens-13-00150-s001.zip]

Archive with 1 entries (1 files):
- pathogens-2806027-supplementary.pdf
